# Supplementary material for: A Current State of Proteomics in Adult and Pediatric Inflammatory Bowel Diseases: A Systematic Search and Review
Source: Int J Mol Sci. 2023 May 27;24(11):9386. doi: 10.3390/ijms24119386 (PMC10253608; doi:10.3390/ijms24119386)
Supplement: Supplementary file 1 [file ijms-24-09386-s001.zip]

Archive with 1 entries (1 files):
- ijms-2393490-supplementary.pdf
